# Supplementary material for: DRABAL: novel method to mine large high-throughput screening assays using Bayesian active learning
Source: J Cheminform. 2016 Nov 10;8:64. doi: 10.1186/s13321-016-0177-8 (PMC5105261; doi:10.1186/s13321-016-0177-8)
Supplement: Supplementary file 3 — Additional file 3.Summary description of selected and generated features for chemical compounds. [file 13321_2016_177_MOESM3_ESM.xlsx]

## Sheet: Sheet1
		Feature Index in Corresponding Compiled Set
Chemical descriptors		3	Descriptors.BalabanJ(ms)			Chemical descriptors/Original Chemical descriptors	0.783784
Chemical descriptors		4	Descriptors.BertzCT(ms)			pubchem features	0.422247
Chemical descriptors		7	Descriptors.Kappa1(ms)			FP4 Pybel features	0.32899
Chemical descriptors		8	Descriptors.Kappa3(ms)			TOPOLOGICAL Features	0.55957
Chemical descriptors		9	Descriptors.Chi0(ms)
Chemical descriptors		10	Descriptors.Chi1(ms)
Chemical descriptors		11	Descriptors.Chi0n(ms)
Chemical descriptors		12	Descriptors.Chi4n(ms)
Chemical descriptors		13	Descriptors.Chi0v(ms)
Chemical descriptors		15	Descriptors.MolMR(ms)
Chemical descriptors		16	Descriptors.MolWt(ms)
Chemical descriptors		17	Descriptors.HeavyAtomCount(ms)
Chemical descriptors		18	Descriptors.HeavyAtomMolWt(ms)
Chemical descriptors		19	Descriptors.NHOHCount(ms)
Chemical descriptors		20	Descriptors.NOCount(ms)
Chemical descriptors		21	Descriptors.NumHAcceptors(ms)
Chemical descriptors		22	Descriptors.NumHDonors(ms)
Chemical descriptors		23	Descriptors.NumHeteroatoms(ms)
Chemical descriptors		24	Descriptors.NumRotatableBonds(ms)
Chemical descriptors		25	Descriptors.NumValenceElectrons(ms)
Chemical descriptors		26	Descriptors.RingCount(ms)
Chemical descriptors		28	Descriptors.PEOE_VSA1(ms)
Chemical descriptors		29	Descriptors.PEOE_VSA14(ms)
Chemical descriptors		30	Descriptors.SMR_VSA1(ms)
Chemical descriptors		31	Descriptors.SMR_VSA10(ms)
Chemical descriptors		32	Descriptors.SlogP_VSA1 (ms)
Chemical descriptors		33	Descriptors.SlogP_VSA12(ms)
Chemical descriptors		35	Descriptors.EState_VSA11(ms)
Chemical descriptors		37	Descriptors.VSA_EState10(ms)
pubchem features		2	'>= 8 H'
pubchem features		5	'>= 1 Li'
pubchem features		7	'>= 1 B'
pubchem features		8	'>= 2 B'
pubchem features		10	'>= 2 C'
pubchem features		12	'>= 8 C'
pubchem features		13	'>= 16 C'
pubchem features		14	'>= 32 C'
pubchem features		15	'>= 1 N'
pubchem features		17	'>= 4 N'
pubchem features		19	'>= 1 O'
pubchem features		20	'>= 2 O'
pubchem features		21	'>= 4 O'
pubchem features		23	'>= 16 O'
pubchem features		25	'>= 2 F'
pubchem features		27	'>= 1 Na'
pubchem features		32	'>= 2 P'
pubchem features		33	'>= 4 P'
pubchem features		34	'>= 1 S'
pubchem features		36	'>= 4 S'
pubchem features		39	'>= 2 Cl'
pubchem features		40	'>= 4 Cl'
pubchem features		41	'>= 8 Cl'
pubchem features		42	'>= 1 K'
pubchem features		43	'>= 2 K'
pubchem features		45	'>= 2 Br'
pubchem features		46	'>= 4 Br'
pubchem features		48	'>= 2 I'
pubchem features		49	'>= 4 I'
pubchem features		52	'>= 1 Al'
pubchem features		53	'>= 1 Ca'
pubchem features		55	'>= 1 Ti'
pubchem features		56	'>= 1 V'
pubchem features		62	'>= 1 Cu'
pubchem features		64	'>= 1 Ga'
pubchem features		65	'>= 1 Ge'
pubchem features		70	'>= 1 Sr'
pubchem features		72	'>= 1 Zr'
pubchem features		74	'>= 1 Mo'
pubchem features		75	'>= 1 Ru'
pubchem features		77	'>= 1 Pd'
pubchem features		78	'>= 1 Ag'
pubchem features		82	'>= 1 Sb'
pubchem features		96	'>= 1 Hg'
pubchem features		97	'>= 1 Tl'
pubchem features		98	'>= 1 Pb'
pubchem features		103	'>= 1 Nd'
pubchem features		126	'>= 2 saturated or aromatic heteroatom-containing ring size 3'
pubchem features		131	'>= 1 saturated or aromatic carbon-only ring size 4'
pubchem features		132	'>= 1 saturated or aromatic nitrogen-containing ring size 4'
pubchem features		138	'>= 2 saturated or aromatic carbon-only ring size 4'
pubchem features		144	'>= 1 any ring size 5'
pubchem features		145	'>= 1 saturated or aromatic carbon-only ring size 5'
pubchem features		146	'>= 1 saturated or aromatic nitrogen-containing ring size 5'
pubchem features		152	'>= 2 saturated or aromatic carbon-only ring size 5'
pubchem features		153	'>= 2 saturated or aromatic nitrogen-containing ring size 5'
pubchem features		158	'>= 3 any ring size 5'
pubchem features		160	'>= 3 saturated or aromatic nitrogen-containing ring size 5'
pubchem features		166	'>= 4 saturated or aromatic carbon-only ring size 5'
pubchem features		168	'>= 4 saturated or aromatic heteroatom-containing ring size 5'
pubchem features		172	'>= 5 any ring size 5'
pubchem features		180	'>= 1 saturated or aromatic carbon-only ring size 6'
pubchem features		182	'>= 1 saturated or aromatic heteroatom-containing ring size 6'
pubchem features		186	'>= 2 any ring size 6'
pubchem features		187	'>= 2 saturated or aromatic carbon-only ring size 6'
pubchem features		189	'>= 2 saturated or aromatic heteroatom-containing ring size 6'
pubchem features		193	'>= 3 any ring size 6'
pubchem features		203	'>= 4 saturated or aromatic heteroatom-containing ring size 6'
pubchem features		207	'>= 5 any ring size 6'
pubchem features		210	'>= 5 saturated or aromatic heteroatom-containing ring size 6'
pubchem features		214	'>= 1 any ring size 7'
pubchem features		216	'>= 1 saturated or aromatic nitrogen-containing ring size 7'
pubchem features		221	'>= 2 any ring size 7'
pubchem features		224	'>= 2 saturated or aromatic heteroatom-containing ring size 7'
pubchem features		243	'>= 1 saturated or aromatic carbon-only ring size 9'
pubchem features		245	'>= 1 saturated or aromatic heteroatom-containing ring size 9'
pubchem features		249	'>= 1 any ring size 10'
pubchem features		250	'>= 1 saturated or aromatic carbon-only ring size 10'
pubchem features		257	'>= 1 hetero-aromatic ring'
pubchem features		259	'>= 2 hetero-aromatic rings'
pubchem features		260	'>= 3 aromatic rings'
pubchem features		263	'>= 4 hetero-aromatic rings'
pubchem features		277	'B-O'
pubchem features		284	'C-H'
pubchem features		285	'C-C'
pubchem features		293	'C-P'
pubchem features		297	'C-Se'
pubchem features		300	'N-H'
pubchem features		301	'N-N'
pubchem features		305	'N-P'
pubchem features		306	'N-S'
pubchem features		330	'C(~Br)(~H)'
pubchem features		331	'C(~Br)(:C)'
pubchem features		333	'C(~C)(~C)'
pubchem features		334	'C(~C)(~C)(~C)'
pubchem features		335	'C(~C)(~C)(~C)(~C)'
pubchem features		338	'C(~C)(~C)(~C)(~O)'
pubchem features		339	'C(~C)(~C)(~H)(~N)'
pubchem features		340	'C(~C)(~C)(~H)(~O)'
pubchem features		343	'C(~C)(~Cl)'
pubchem features		344	'C(~C)(~Cl)(~H)'
pubchem features		346	'C(~C)(~H)(~N)'
pubchem features		350	'C(~C)(~H)(~S)'
pubchem features		351	'C(~C)(~I)'
pubchem features		355	'C(~C)(~Si)'
pubchem features		357	'C(~C)(:C)(:C)'
pubchem features		360	'C(~C)(:N)(:N)'
pubchem features		363	'C(~Cl)(:C)'
pubchem features		364	'C(~F)(~F)'
pubchem features		365	'C(~F)(:C)'
pubchem features		367	'C(~H)(~O)'
pubchem features		368	'C(~H)(~O)(~O)'
pubchem features		369	'C(~H)(~S)'
pubchem features		370	'C(~H)(~Si)'
pubchem features		373	'C(~H)(:C)(:N)'
pubchem features		378	'C(~N)(:C)(:C)'
pubchem features		379	'C(~N)(:C)(:N)'
pubchem features		380	'C(~N)(:N)'
pubchem features		382	'C(~O)(:C)'
pubchem features		384	'C(~S)(:C)'
pubchem features		385	'C(:C)(:C)'
pubchem features		389	'C(:C)(:N)(:N)'
pubchem features		390	'C(:N)(:N)'
pubchem features		392	'N(~C)(~C)(~C)'
pubchem features		397	'N(~C)(:C)'
pubchem features		398	'N(~C)(:C)(:C)'
pubchem features		400	'N(~H)(:C)'
pubchem features		402	'N(~O)(~O)'
pubchem features		405	'N(:C)(:C)(:C)'
pubchem features		406	'O(~C)(~C)'
pubchem features		409	'O(~H)(~S)'
pubchem features		410	'O(:C)(:C)'
pubchem features		412	'P(~O)(~O)'
pubchem features		413	'S(~C)(~C)'
pubchem features		415	'S(~C)(~O)'
pubchem features		416	'Si(~C)(~C)'
pubchem features		417	'C=C'
pubchem features		418	'C#C'
pubchem features		419	'C=N'
pubchem features		424	'N=O'
pubchem features		428	'C(#C)(-C)'
pubchem features		431	'C(-C)(-C)(=C)'
pubchem features		434	'C(-C)(-Cl)(=O)'
pubchem features		438	'C(-C)(-N)(=C)'
pubchem features		439	'C(-C)(-N)(=N)'
pubchem features		440	'C(-C)(-N)(=O)'
pubchem features		441	'C(-C)(-O)(=O)'
pubchem features		450	'C(-N)(=C)'
pubchem features		452	'C(-N)(=O)'
pubchem features		454	'N(-C)(=C)'
pubchem features		455	'N(-C)(=O)'
pubchem features		457	'P(-O)(=O)'
pubchem features		458	'S(-C)(=O)'
pubchem features		459	'S(-O)(=O)'
pubchem features		462	'O-C-C=N'
pubchem features		465	'N-C-C=C'
pubchem features		466	'O=S-C-C'
pubchem features		467	'N#C-C=C'
pubchem features		473	'C:N:C-C'
pubchem features		474	'S-C:N:C'
pubchem features		479	'S-C=N-[#1]'
pubchem features		482	'O-S-C:C'
pubchem features		483	'C:N-C:C'
pubchem features		484	'N-S-C:C'
pubchem features		485	'N-C:N:C'
pubchem features		486	'N:C:C:N'
pubchem features		489	'N-C=N-[#1]'
pubchem features		490	'N-C-S-C'
pubchem features		492	'C-N:C-[#1]'
pubchem features		494	'O=C-C:C'
pubchem features		495	'O=C-C:N'
pubchem features		497	'N:N-C-[#1]'
pubchem features		499	'O-C=C-C'
pubchem features		501	'C-S-C:C'
pubchem features		504	'Cl-C:C-[#1]'
pubchem features		505	'N:C:N-C'
pubchem features		506	'Cl-C:C-O'
pubchem features		509	'S=C-N-C'
pubchem features		511	'[#1]-N-N-[#1]'
pubchem features		512	'S=C-N-[#1]'
pubchem features		513	'C-[As]-O-[#1]'
pubchem features		514	'S:C:C-[#1]'
pubchem features		517	'[#1]-C=C-[#1]'
pubchem features		519	'O=C-N-N'
pubchem features		524	'N:C:C-C'
pubchem features		525	'C-C=C-C'
pubchem features		526	'[As]-C:C-[#1]'
pubchem features		527	'Cl-C:C-Cl'
pubchem features		528	'C:C:N-[#1]'
pubchem features		531	'N:C-C:C'
pubchem features		534	'S-C:C-N'
pubchem features		536	'O=C-C-C'
pubchem features		538	'O=C-C-O'
pubchem features		539	'N=C-C-C'
pubchem features		541	'C-N-C-[#1]'
pubchem features		542	'O-C:C-C'
pubchem features		544	'O-C:C-N'
pubchem features		545	'O-C:C-O'
pubchem features		546	'N-C:C-C'
pubchem features		548	'N-C:C-N'
pubchem features		549	'O-C-C:C'
pubchem features		550	'N-C-C:C'
pubchem features		554	'O=C-C=C'
pubchem features		556	'N=C-C=C'
pubchem features		559	'O=N-C:C'
pubchem features		560	'O-C-N-[#1]'
pubchem features		561	'N-C-N-C'
pubchem features		562	'Cl-C-C=O'
pubchem features		563	'Br-C-C=O'
pubchem features		566	'C:C-O-C'
pubchem features		567	'O-C-C-N'
pubchem features		568	'O-C-C-O'
pubchem features		570	'N-C-C-N'
pubchem features		574	'O-C-C=C'
pubchem features		575	'O-C-C:C-C'
pubchem features		577	'N=C-C:C-[#1]'
pubchem features		580	'O=C-C-C-C'
pubchem features		581	'O=C-C-C-N'
pubchem features		583	'C-C-C-C-C'
pubchem features		584	'Cl-C:C-O-C'
pubchem features		588	'N-C:C-O-[#1]'
pubchem features		589	'O=C-C-C=O'
pubchem features		590	'C-C:C-O-C'
pubchem features		591	'C-C:C-O-[#1]'
pubchem features		592	'Cl-C-C-C-C'
pubchem features		593	'N-C-C-C-C'
pubchem features		596	'C:C-C-C-C'
pubchem features		600	'[#1]-C-C=C-[#1]'
pubchem features		601	'N-C:C:C-C'
pubchem features		602	'N-C:C:C-N'
pubchem features		603	'O=C-C-N-C'
pubchem features		604	'C-C:C:C-C'
pubchem features		605	'C-O-C-C:C'
pubchem features		606	'O=C-C-O-C'
pubchem features		608	'N-C-C-C:C'
pubchem features		610	'Cl-C-C-N-C'
pubchem features		612	'N-C-C-N-C'
pubchem features		615	'C-C-O-C-C'
pubchem features		617	'C:C:N:N:C'
pubchem features		619	'C:C-C-C:C'
pubchem features		621	'C:C-O-C-C'
pubchem features		622	'N-C:C:C:N'
pubchem features		624	'O=C-C:C-C'
pubchem features		625	'O=C-C:C-N'
pubchem features		626	'O=C-C:C-O'
pubchem features		634	'N-C-C:C-C'
pubchem features		636	'N-N-C-N-[#1]'
pubchem features		638	'O-C-C-C-C'
pubchem features		639	'O-C-C-C-N'
pubchem features		640	'O-C-C-C-O'
pubchem features		641	'C=C-C-C-C'
pubchem features		644	'[#1]-C-C-N-[#1]'
pubchem features		645	'C-C=N-N-C'
pubchem features		647	'O=C-N-C-[#1]'
pubchem features		649	'O=N-C:C-N'
pubchem features		652	'O-C:C:C-C'
pubchem features		653	'O-C:C:C-N'
pubchem features		656	'O-C-C-C:C'
pubchem features		660	'O-C-C-N-C'
pubchem features		662	'O-C-O-C-C'
pubchem features		666	'N-C:C-C-C'
pubchem features		667	'C=C-C-O-C'
pubchem features		668	'C=C-C-O-[#1]'
pubchem features		669	'C-C:C-C-C'
pubchem features		670	'Cl-C:C-C=O'
pubchem features		672	'O=C-C=C-C'
pubchem features		675	'N-C-N-C:C'
pubchem features		677	'N#C-C-C-C'
pubchem features		679	'C-C-C=C-C'
pubchem features		682	'O-C-C-C-C-O'
pubchem features		683	'O-C-C-C-C-N'
pubchem features		685	'O=C-C-C-C-C'
pubchem features		687	'O=C-C-C-C-O'
pubchem features		688	'O=C-C-C-C=O'
pubchem features		691	'O-C-C-C-C-C-O'
pubchem features		692	'O-C-C-C-C-C-N'
pubchem features		693	'O=C-C-C-C-C-C'
pubchem features		694	'O=C-C-C-C-C-O'
pubchem features		695	'O=C-C-C-C-C=O'
pubchem features		697	'C-C-C-C-C-C-C-C'
pubchem features		698	'C-C-C-C-C-C(C)-C'
pubchem features		699	'O-C-C-C-C-C-C-C'
pubchem features		701	'O-C-C-C-C-C-O-C'
pubchem features		703	'O-C-C-C-C-C-N-C'
pubchem features		708	'O=C-C-C-C-C(N)-C'
pubchem features		710	'C-C(C)-C-C-C'
pubchem features		711	'C-C-C(C)-C-C'
pubchem features		713	'C-C(C)-C(C)-C'
pubchem features		717	'Cc1ccc(N)cc1'
pubchem features		718	'Cc1ccc(Cl)cc1'
pubchem features		719	'Cc1ccc(Br)cc1'
pubchem features		720	'Oc1ccc(O)cc1'
pubchem features		721	'Oc1ccc(S)cc1'
pubchem features		722	'Oc1ccc(N)cc1'
pubchem features		723	'Oc1ccc(Cl)cc1'
pubchem features		724	'Oc1ccc(Br)cc1'
pubchem features		725	'Sc1ccc(S)cc1'
pubchem features		726	'Sc1ccc(N)cc1'
pubchem features		727	'Sc1ccc(Cl)cc1'
pubchem features		732	'Clc1ccc(Cl)cc1'
pubchem features		737	'Cc1cc(S)ccc1'
pubchem features		741	'Oc1cc(O)ccc1'
pubchem features		743	'Oc1cc(N)ccc1'
pubchem features		744	'Oc1cc(Cl)ccc1'
pubchem features		749	'Sc1cc(Br)ccc1'
pubchem features		754	'Clc1cc(Br)ccc1'
pubchem features		755	'Brc1cc(Br)ccc1'
pubchem features		756	'Cc1c(C)cccc1'
pubchem features		759	'Cc1c(N)cccc1'
pubchem features		761	'Cc1c(Br)cccc1'
pubchem features		762	'Oc1c(O)cccc1'
pubchem features		763	'Oc1c(S)cccc1'
pubchem features		767	'Sc1c(S)cccc1'
pubchem features		770	'Sc1c(Br)cccc1'
pubchem features		772	'Nc1c(Cl)cccc1'
pubchem features		774	'Clc1c(Cl)cccc1'
pubchem features		775	'Clc1c(Br)cccc1'
pubchem features		777	'CC1CCC(C)CC1'
pubchem features		779	'CC1CCC(S)CC1'
pubchem features		786	'OC1CCC(Cl)CC1'
pubchem features		787	'OC1CCC(Br)CC1'
pubchem features		788	'SC1CCC(S)CC1'
pubchem features		789	'SC1CCC(N)CC1'
pubchem features		792	'NC1CCC(N)CC1'
pubchem features		793	'NC1CCC(Cl)CC1'
pubchem features		794	'NC1CCC(Br)CC1'
pubchem features		796	'ClC1CCC(Br)CC1'
pubchem features		798	'CC1CC(C)CCC1'
pubchem features		800	'CC1CC(S)CCC1'
pubchem features		802	'CC1CC(Cl)CCC1'
pubchem features		803	'CC1CC(Br)CCC1'
pubchem features		804	'OC1CC(O)CCC1'
pubchem features		806	'OC1CC(N)CCC1'
pubchem features		807	'OC1CC(Cl)CCC1'
pubchem features		808	'OC1CC(Br)CCC1'
pubchem features		815	'NC1CC(Br)CCC1'
pubchem features		816	'ClC1CC(Cl)CCC1'
pubchem features		817	'ClC1CC(Br)CCC1'
pubchem features		818	'BrC1CC(Br)CCC1'
pubchem features		821	'CC1C(S)CCCC1'
pubchem features		823	'CC1C(Cl)CCCC1'
pubchem features		827	'OC1C(N)CCCC1'
pubchem features		828	'OC1C(Cl)CCCC1'
pubchem features		831	'SC1C(N)CCCC1'
pubchem features		832	'SC1C(Cl)CCCC1'
pubchem features		834	'NC1C(N)CCCC1'
pubchem features		837	'ClC1C(Cl)CCCC1'
pubchem features		839	'BrC1C(Br)CCCC1'
pubchem features		841	'CC1CC(O)CC1'
pubchem features		843	'CC1CC(N)CC1'
pubchem features		845	'CC1CC(Br)CC1'
pubchem features		848	'OC1CC(N)CC1'
pubchem features		861	'CC1C(C)CCC1'
pubchem features		863	'CC1C(S)CCC1'
pubchem features		864	'CC1C(N)CCC1'
pubchem features		865	'CC1C(Cl)CCC1'
pubchem features		867	'OC1C(O)CCC1'
pubchem features		874	'SC1C(Cl)CCC1'
pubchem features		876	'NC1C(N)CCC1'
pubchem features		879	'ClC1C(Cl)CCC1'
pubchem features		881	'BrC1C(Br)CCC1'
FP4 Pybel features		2
FP4 Pybel features		3
FP4 Pybel features		6
FP4 Pybel features		8
FP4 Pybel features		9
FP4 Pybel features		10
FP4 Pybel features		14
FP4 Pybel features		15
FP4 Pybel features		17
FP4 Pybel features		18
FP4 Pybel features		21
FP4 Pybel features		23
FP4 Pybel features		24
FP4 Pybel features		26
FP4 Pybel features		27
FP4 Pybel features		28
FP4 Pybel features		33
FP4 Pybel features		34
FP4 Pybel features		35
FP4 Pybel features		39
FP4 Pybel features		44
FP4 Pybel features		47
FP4 Pybel features		48
FP4 Pybel features		52
FP4 Pybel features		53
FP4 Pybel features		54
FP4 Pybel features		55
FP4 Pybel features		56
FP4 Pybel features		59
FP4 Pybel features		60
FP4 Pybel features		66
FP4 Pybel features		68
FP4 Pybel features		69
FP4 Pybel features		73
FP4 Pybel features		74
FP4 Pybel features		75
FP4 Pybel features		84
FP4 Pybel features		85
FP4 Pybel features		88
FP4 Pybel features		91
FP4 Pybel features		99
FP4 Pybel features		102
FP4 Pybel features		110
FP4 Pybel features		111
FP4 Pybel features		119
FP4 Pybel features		123
FP4 Pybel features		126
FP4 Pybel features		127
FP4 Pybel features		129
FP4 Pybel features		132
FP4 Pybel features		133
FP4 Pybel features		138
FP4 Pybel features		143
FP4 Pybel features		148
FP4 Pybel features		149
FP4 Pybel features		150
FP4 Pybel features		151
FP4 Pybel features		159
FP4 Pybel features		165
FP4 Pybel features		166
FP4 Pybel features		169
FP4 Pybel features		173
FP4 Pybel features		174
FP4 Pybel features		177
FP4 Pybel features		178
FP4 Pybel features		179
FP4 Pybel features		181
FP4 Pybel features		182
FP4 Pybel features		187
FP4 Pybel features		190
FP4 Pybel features		193
FP4 Pybel features		196
FP4 Pybel features		197
FP4 Pybel features		199
FP4 Pybel features		203
FP4 Pybel features		207
FP4 Pybel features		209
FP4 Pybel features		212
FP4 Pybel features		214
FP4 Pybel features		219
FP4 Pybel features		224
FP4 Pybel features		229
FP4 Pybel features		231
FP4 Pybel features		237
FP4 Pybel features		244
FP4 Pybel features		273
FP4 Pybel features		275
FP4 Pybel features		276
FP4 Pybel features		278
FP4 Pybel features		280
FP4 Pybel features		282
FP4 Pybel features		283
FP4 Pybel features		289
FP4 Pybel features		291
FP4 Pybel features		296
FP4 Pybel features		297
FP4 Pybel features		298
FP4 Pybel features		299
FP4 Pybel features		301
FP4 Pybel features		303
FP4 Pybel features		306
TOPOLOGICAL Features		1
TOPOLOGICAL Features		3
TOPOLOGICAL Features		5
TOPOLOGICAL Features		6
TOPOLOGICAL Features		8
TOPOLOGICAL Features		9
TOPOLOGICAL Features		10
TOPOLOGICAL Features		11
TOPOLOGICAL Features		12
TOPOLOGICAL Features		13
TOPOLOGICAL Features		14
TOPOLOGICAL Features		17
TOPOLOGICAL Features		19
TOPOLOGICAL Features		20
TOPOLOGICAL Features		21
TOPOLOGICAL Features		23
TOPOLOGICAL Features		25
TOPOLOGICAL Features		27
TOPOLOGICAL Features		29
TOPOLOGICAL Features		31
TOPOLOGICAL Features		33
TOPOLOGICAL Features		35
TOPOLOGICAL Features		37
TOPOLOGICAL Features		39
TOPOLOGICAL Features		40
TOPOLOGICAL Features		42
TOPOLOGICAL Features		44
TOPOLOGICAL Features		49
TOPOLOGICAL Features		50
TOPOLOGICAL Features		52
TOPOLOGICAL Features		53
TOPOLOGICAL Features		56
TOPOLOGICAL Features		57
TOPOLOGICAL Features		58
TOPOLOGICAL Features		62
TOPOLOGICAL Features		65
TOPOLOGICAL Features		69
TOPOLOGICAL Features		70
TOPOLOGICAL Features		71
TOPOLOGICAL Features		72
TOPOLOGICAL Features		74
TOPOLOGICAL Features		76
TOPOLOGICAL Features		77
TOPOLOGICAL Features		80
TOPOLOGICAL Features		83
TOPOLOGICAL Features		84
TOPOLOGICAL Features		89
TOPOLOGICAL Features		90
TOPOLOGICAL Features		91
TOPOLOGICAL Features		92
TOPOLOGICAL Features		93
TOPOLOGICAL Features		95
TOPOLOGICAL Features		96
TOPOLOGICAL Features		97
TOPOLOGICAL Features		100
TOPOLOGICAL Features		101
TOPOLOGICAL Features		103
TOPOLOGICAL Features		105
TOPOLOGICAL Features		106
TOPOLOGICAL Features		109
TOPOLOGICAL Features		112
TOPOLOGICAL Features		113
TOPOLOGICAL Features		114
TOPOLOGICAL Features		115
TOPOLOGICAL Features		116
TOPOLOGICAL Features		117
TOPOLOGICAL Features		119
TOPOLOGICAL Features		120
TOPOLOGICAL Features		121
TOPOLOGICAL Features		123
TOPOLOGICAL Features		124
TOPOLOGICAL Features		125
TOPOLOGICAL Features		127
TOPOLOGICAL Features		128
TOPOLOGICAL Features		130
TOPOLOGICAL Features		131
TOPOLOGICAL Features		132
TOPOLOGICAL Features		134
TOPOLOGICAL Features		135
TOPOLOGICAL Features		136
TOPOLOGICAL Features		137
TOPOLOGICAL Features		138
TOPOLOGICAL Features		139
TOPOLOGICAL Features		142
TOPOLOGICAL Features		145
TOPOLOGICAL Features		146
TOPOLOGICAL Features		147
TOPOLOGICAL Features		153
TOPOLOGICAL Features		156
TOPOLOGICAL Features		157
TOPOLOGICAL Features		160
TOPOLOGICAL Features		161
TOPOLOGICAL Features		164
TOPOLOGICAL Features		165
TOPOLOGICAL Features		166
TOPOLOGICAL Features		168
TOPOLOGICAL Features		169
TOPOLOGICAL Features		171
TOPOLOGICAL Features		172
TOPOLOGICAL Features		174
TOPOLOGICAL Features		176
TOPOLOGICAL Features		177
TOPOLOGICAL Features		178
TOPOLOGICAL Features		180
TOPOLOGICAL Features		181
TOPOLOGICAL Features		183
TOPOLOGICAL Features		184
TOPOLOGICAL Features		185
TOPOLOGICAL Features		187
TOPOLOGICAL Features		188
TOPOLOGICAL Features		190
TOPOLOGICAL Features		191
TOPOLOGICAL Features		192
TOPOLOGICAL Features		193
TOPOLOGICAL Features		196
TOPOLOGICAL Features		197
TOPOLOGICAL Features		200
TOPOLOGICAL Features		201
TOPOLOGICAL Features		202
TOPOLOGICAL Features		203
TOPOLOGICAL Features		204
TOPOLOGICAL Features		207
TOPOLOGICAL Features		208
TOPOLOGICAL Features		209
TOPOLOGICAL Features		210
TOPOLOGICAL Features		212
TOPOLOGICAL Features		213
TOPOLOGICAL Features		215
TOPOLOGICAL Features		216
TOPOLOGICAL Features		217
TOPOLOGICAL Features		218
TOPOLOGICAL Features		219
TOPOLOGICAL Features		220
TOPOLOGICAL Features		222
TOPOLOGICAL Features		223
TOPOLOGICAL Features		224
TOPOLOGICAL Features		225
TOPOLOGICAL Features		226
TOPOLOGICAL Features		227
TOPOLOGICAL Features		228
TOPOLOGICAL Features		233
TOPOLOGICAL Features		236
TOPOLOGICAL Features		237
TOPOLOGICAL Features		238
TOPOLOGICAL Features		239
TOPOLOGICAL Features		240
TOPOLOGICAL Features		241
TOPOLOGICAL Features		242
TOPOLOGICAL Features		243
TOPOLOGICAL Features		245
TOPOLOGICAL Features		247
TOPOLOGICAL Features		251
TOPOLOGICAL Features		255
TOPOLOGICAL Features		256
TOPOLOGICAL Features		257
TOPOLOGICAL Features		258
TOPOLOGICAL Features		262
TOPOLOGICAL Features		264
TOPOLOGICAL Features		266
TOPOLOGICAL Features		268
TOPOLOGICAL Features		272
TOPOLOGICAL Features		276
TOPOLOGICAL Features		277
TOPOLOGICAL Features		278
TOPOLOGICAL Features		280
TOPOLOGICAL Features		281
TOPOLOGICAL Features		282
TOPOLOGICAL Features		284
TOPOLOGICAL Features		287
TOPOLOGICAL Features		288
TOPOLOGICAL Features		289
TOPOLOGICAL Features		290
TOPOLOGICAL Features		291
TOPOLOGICAL Features		293
TOPOLOGICAL Features		294
TOPOLOGICAL Features		296
TOPOLOGICAL Features		298
TOPOLOGICAL Features		299
TOPOLOGICAL Features		301
TOPOLOGICAL Features		302
TOPOLOGICAL Features		303
TOPOLOGICAL Features		304
TOPOLOGICAL Features		305
TOPOLOGICAL Features		307
TOPOLOGICAL Features		308
TOPOLOGICAL Features		309
TOPOLOGICAL Features		310
TOPOLOGICAL Features		311
TOPOLOGICAL Features		313
TOPOLOGICAL Features		314
TOPOLOGICAL Features		316
TOPOLOGICAL Features		317
TOPOLOGICAL Features		320
TOPOLOGICAL Features		323
TOPOLOGICAL Features		325
TOPOLOGICAL Features		326
TOPOLOGICAL Features		327
TOPOLOGICAL Features		328
TOPOLOGICAL Features		330
TOPOLOGICAL Features		331
TOPOLOGICAL Features		335
TOPOLOGICAL Features		336
TOPOLOGICAL Features		338
TOPOLOGICAL Features		339
TOPOLOGICAL Features		344
TOPOLOGICAL Features		345
TOPOLOGICAL Features		347
TOPOLOGICAL Features		348
TOPOLOGICAL Features		349
TOPOLOGICAL Features		352
TOPOLOGICAL Features		353
TOPOLOGICAL Features		355
TOPOLOGICAL Features		356
TOPOLOGICAL Features		359
TOPOLOGICAL Features		362
TOPOLOGICAL Features		363
TOPOLOGICAL Features		365
TOPOLOGICAL Features		366
TOPOLOGICAL Features		368
TOPOLOGICAL Features		369
TOPOLOGICAL Features		370
TOPOLOGICAL Features		371
TOPOLOGICAL Features		373
TOPOLOGICAL Features		374
TOPOLOGICAL Features		377
TOPOLOGICAL Features		379
TOPOLOGICAL Features		380
TOPOLOGICAL Features		382
TOPOLOGICAL Features		387
TOPOLOGICAL Features		388
TOPOLOGICAL Features		389
TOPOLOGICAL Features		391
TOPOLOGICAL Features		393
TOPOLOGICAL Features		395
TOPOLOGICAL Features		396
TOPOLOGICAL Features		397
TOPOLOGICAL Features		398
TOPOLOGICAL Features		401
TOPOLOGICAL Features		404
TOPOLOGICAL Features		405
TOPOLOGICAL Features		407
TOPOLOGICAL Features		408
TOPOLOGICAL Features		412
TOPOLOGICAL Features		413
TOPOLOGICAL Features		414
TOPOLOGICAL Features		416
TOPOLOGICAL Features		417
TOPOLOGICAL Features		418
TOPOLOGICAL Features		420
TOPOLOGICAL Features		421
TOPOLOGICAL Features		422
TOPOLOGICAL Features		423
TOPOLOGICAL Features		424
TOPOLOGICAL Features		425
TOPOLOGICAL Features		426
TOPOLOGICAL Features		427
TOPOLOGICAL Features		428
TOPOLOGICAL Features		429
TOPOLOGICAL Features		431
TOPOLOGICAL Features		435
TOPOLOGICAL Features		437
TOPOLOGICAL Features		439
TOPOLOGICAL Features		440
TOPOLOGICAL Features		444
TOPOLOGICAL Features		445
TOPOLOGICAL Features		446
TOPOLOGICAL Features		447
TOPOLOGICAL Features		448
TOPOLOGICAL Features		449
TOPOLOGICAL Features		450
TOPOLOGICAL Features		452
TOPOLOGICAL Features		454
TOPOLOGICAL Features		455
TOPOLOGICAL Features		457
TOPOLOGICAL Features		458
TOPOLOGICAL Features		459
TOPOLOGICAL Features		460
TOPOLOGICAL Features		461
TOPOLOGICAL Features		462
TOPOLOGICAL Features		463
TOPOLOGICAL Features		465
TOPOLOGICAL Features		466
TOPOLOGICAL Features		469
TOPOLOGICAL Features		471
TOPOLOGICAL Features		475
TOPOLOGICAL Features		476
TOPOLOGICAL Features		481
TOPOLOGICAL Features		482
TOPOLOGICAL Features		483
TOPOLOGICAL Features		484
TOPOLOGICAL Features		487
TOPOLOGICAL Features		488
TOPOLOGICAL Features		490
TOPOLOGICAL Features		491
TOPOLOGICAL Features		492
TOPOLOGICAL Features		493
TOPOLOGICAL Features		497
TOPOLOGICAL Features		499
TOPOLOGICAL Features		500
TOPOLOGICAL Features		501
TOPOLOGICAL Features		503
TOPOLOGICAL Features		505
TOPOLOGICAL Features		507
TOPOLOGICAL Features		508
TOPOLOGICAL Features		515
TOPOLOGICAL Features		520
TOPOLOGICAL Features		522
TOPOLOGICAL Features		524
TOPOLOGICAL Features		525
TOPOLOGICAL Features		527
TOPOLOGICAL Features		531
TOPOLOGICAL Features		532
TOPOLOGICAL Features		533
TOPOLOGICAL Features		535
TOPOLOGICAL Features		536
TOPOLOGICAL Features		537
TOPOLOGICAL Features		538
TOPOLOGICAL Features		539
TOPOLOGICAL Features		541
TOPOLOGICAL Features		542
TOPOLOGICAL Features		545
TOPOLOGICAL Features		546
TOPOLOGICAL Features		547
TOPOLOGICAL Features		549
TOPOLOGICAL Features		554
TOPOLOGICAL Features		555
TOPOLOGICAL Features		556
TOPOLOGICAL Features		558
TOPOLOGICAL Features		563
TOPOLOGICAL Features		564
TOPOLOGICAL Features		566
TOPOLOGICAL Features		567
TOPOLOGICAL Features		568
TOPOLOGICAL Features		569
TOPOLOGICAL Features		571
TOPOLOGICAL Features		573
TOPOLOGICAL Features		575
TOPOLOGICAL Features		578
TOPOLOGICAL Features		579
TOPOLOGICAL Features		580
TOPOLOGICAL Features		586
TOPOLOGICAL Features		588
TOPOLOGICAL Features		589
TOPOLOGICAL Features		591
TOPOLOGICAL Features		592
TOPOLOGICAL Features		597
TOPOLOGICAL Features		600
TOPOLOGICAL Features		602
TOPOLOGICAL Features		603
TOPOLOGICAL Features		604
TOPOLOGICAL Features		605
TOPOLOGICAL Features		608
TOPOLOGICAL Features		611
TOPOLOGICAL Features		613
TOPOLOGICAL Features		614
TOPOLOGICAL Features		615
TOPOLOGICAL Features		616
TOPOLOGICAL Features		617
TOPOLOGICAL Features		618
TOPOLOGICAL Features		624
TOPOLOGICAL Features		628
TOPOLOGICAL Features		629
TOPOLOGICAL Features		631
TOPOLOGICAL Features		632
TOPOLOGICAL Features		634
TOPOLOGICAL Features		635
TOPOLOGICAL Features		637
TOPOLOGICAL Features		638
TOPOLOGICAL Features		639
TOPOLOGICAL Features		640
TOPOLOGICAL Features		643
TOPOLOGICAL Features		644
TOPOLOGICAL Features		646
TOPOLOGICAL Features		648
TOPOLOGICAL Features		649
TOPOLOGICAL Features		654
TOPOLOGICAL Features		655
TOPOLOGICAL Features		657
TOPOLOGICAL Features		659
TOPOLOGICAL Features		661
TOPOLOGICAL Features		662
TOPOLOGICAL Features		664
TOPOLOGICAL Features		665
TOPOLOGICAL Features		667
TOPOLOGICAL Features		668
TOPOLOGICAL Features		669
TOPOLOGICAL Features		670
TOPOLOGICAL Features		671
TOPOLOGICAL Features		672
TOPOLOGICAL Features		675
TOPOLOGICAL Features		677
TOPOLOGICAL Features		678
TOPOLOGICAL Features		679
TOPOLOGICAL Features		680
TOPOLOGICAL Features		682
TOPOLOGICAL Features		683
TOPOLOGICAL Features		685
TOPOLOGICAL Features		686
TOPOLOGICAL Features		687
TOPOLOGICAL Features		689
TOPOLOGICAL Features		690
TOPOLOGICAL Features		692
TOPOLOGICAL Features		693
TOPOLOGICAL Features		695
TOPOLOGICAL Features		706
TOPOLOGICAL Features		707
TOPOLOGICAL Features		708
TOPOLOGICAL Features		710
TOPOLOGICAL Features		711
TOPOLOGICAL Features		712
TOPOLOGICAL Features		713
TOPOLOGICAL Features		715
TOPOLOGICAL Features		718
TOPOLOGICAL Features		720
TOPOLOGICAL Features		721
TOPOLOGICAL Features		723
TOPOLOGICAL Features		724
TOPOLOGICAL Features		726
TOPOLOGICAL Features		727
TOPOLOGICAL Features		730
TOPOLOGICAL Features		731
TOPOLOGICAL Features		733
TOPOLOGICAL Features		739
TOPOLOGICAL Features		743
TOPOLOGICAL Features		746
TOPOLOGICAL Features		747
TOPOLOGICAL Features		749
TOPOLOGICAL Features		751
TOPOLOGICAL Features		757
TOPOLOGICAL Features		758
TOPOLOGICAL Features		760
TOPOLOGICAL Features		762
TOPOLOGICAL Features		766
TOPOLOGICAL Features		769
TOPOLOGICAL Features		770
TOPOLOGICAL Features		773
TOPOLOGICAL Features		774
TOPOLOGICAL Features		776
TOPOLOGICAL Features		777
TOPOLOGICAL Features		779
TOPOLOGICAL Features		782
TOPOLOGICAL Features		784
TOPOLOGICAL Features		785
TOPOLOGICAL Features		787
TOPOLOGICAL Features		789
TOPOLOGICAL Features		790
TOPOLOGICAL Features		792
TOPOLOGICAL Features		794
TOPOLOGICAL Features		797
TOPOLOGICAL Features		799
TOPOLOGICAL Features		800
TOPOLOGICAL Features		802
TOPOLOGICAL Features		803
TOPOLOGICAL Features		807
TOPOLOGICAL Features		811
TOPOLOGICAL Features		812
TOPOLOGICAL Features		813
TOPOLOGICAL Features		815
TOPOLOGICAL Features		816
TOPOLOGICAL Features		817
TOPOLOGICAL Features		819
TOPOLOGICAL Features		820
TOPOLOGICAL Features		821
TOPOLOGICAL Features		823
TOPOLOGICAL Features		824
TOPOLOGICAL Features		825
TOPOLOGICAL Features		826
TOPOLOGICAL Features		827
TOPOLOGICAL Features		829
TOPOLOGICAL Features		830
TOPOLOGICAL Features		831
TOPOLOGICAL Features		833
TOPOLOGICAL Features		836
TOPOLOGICAL Features		837
TOPOLOGICAL Features		838
TOPOLOGICAL Features		839
TOPOLOGICAL Features		841
TOPOLOGICAL Features		845
TOPOLOGICAL Features		846
TOPOLOGICAL Features		851
TOPOLOGICAL Features		852
TOPOLOGICAL Features		853
TOPOLOGICAL Features		855
TOPOLOGICAL Features		856
TOPOLOGICAL Features		859
TOPOLOGICAL Features		862
TOPOLOGICAL Features		865
TOPOLOGICAL Features		867
TOPOLOGICAL Features		870
TOPOLOGICAL Features		872
TOPOLOGICAL Features		873
TOPOLOGICAL Features		874
TOPOLOGICAL Features		875
TOPOLOGICAL Features		877
TOPOLOGICAL Features		880
TOPOLOGICAL Features		881
TOPOLOGICAL Features		883
TOPOLOGICAL Features		884
TOPOLOGICAL Features		887
TOPOLOGICAL Features		890
TOPOLOGICAL Features		896
TOPOLOGICAL Features		897
TOPOLOGICAL Features		898
TOPOLOGICAL Features		900
TOPOLOGICAL Features		901
TOPOLOGICAL Features		904
TOPOLOGICAL Features		905
TOPOLOGICAL Features		906
TOPOLOGICAL Features		912
TOPOLOGICAL Features		913
TOPOLOGICAL Features		917
TOPOLOGICAL Features		921
TOPOLOGICAL Features		922
TOPOLOGICAL Features		923
TOPOLOGICAL Features		925
TOPOLOGICAL Features		928
TOPOLOGICAL Features		930
TOPOLOGICAL Features		931
TOPOLOGICAL Features		933
TOPOLOGICAL Features		934
TOPOLOGICAL Features		936
TOPOLOGICAL Features		937
TOPOLOGICAL Features		939
TOPOLOGICAL Features		940
TOPOLOGICAL Features		942
TOPOLOGICAL Features		944
TOPOLOGICAL Features		946
TOPOLOGICAL Features		948
TOPOLOGICAL Features		949
TOPOLOGICAL Features		951
TOPOLOGICAL Features		952
TOPOLOGICAL Features		956
TOPOLOGICAL Features		957
TOPOLOGICAL Features		958
TOPOLOGICAL Features		959
TOPOLOGICAL Features		961
TOPOLOGICAL Features		963
TOPOLOGICAL Features		966
TOPOLOGICAL Features		967
TOPOLOGICAL Features		971
TOPOLOGICAL Features		972
TOPOLOGICAL Features		973
TOPOLOGICAL Features		974
TOPOLOGICAL Features		976
TOPOLOGICAL Features		980
TOPOLOGICAL Features		981
TOPOLOGICAL Features		982
TOPOLOGICAL Features		983
TOPOLOGICAL Features		985
TOPOLOGICAL Features		986
TOPOLOGICAL Features		989
TOPOLOGICAL Features		991
TOPOLOGICAL Features		993
TOPOLOGICAL Features		994
TOPOLOGICAL Features		995
TOPOLOGICAL Features		996
TOPOLOGICAL Features		998
TOPOLOGICAL Features		999
TOPOLOGICAL Features		1000
TOPOLOGICAL Features		1001
TOPOLOGICAL Features		1002
TOPOLOGICAL Features		1004
TOPOLOGICAL Features		1005
TOPOLOGICAL Features		1007
TOPOLOGICAL Features		1008
TOPOLOGICAL Features		1011
TOPOLOGICAL Features		1012
TOPOLOGICAL Features		1014
TOPOLOGICAL Features		1015
TOPOLOGICAL Features		1017
TOPOLOGICAL Features		1019
TOPOLOGICAL Features		1021
TOPOLOGICAL Features		1024

## Sheet: Sheet2
0	>= 4 H
1	>= 8 H
2	>= 16 H
3	>= 32 H
4	>= 1 Li
5	>= 2 Li
6	>= 1 B
7	>= 2 B
8	>= 4 B
9	>= 2 C
10	>= 4 C
11	>= 8 C
12	>= 16 C
13	>= 32 C
14	>= 1 N
15	>= 2 N
16	>= 4 N
17	>= 8 N
18	>= 1 O
19	>= 2 O
20	>= 4 O
21	>= 8 O
22	>= 16 O
23	>= 1 F
24	>= 2 F
25	>= 4 F
26	>= 1 Na
27	>= 2 Na
28	>= 1 Si
29	>= 2 Si
30	>= 1 P
31	>= 2 P
32	>= 4 P
33	>= 1 S
34	>= 2 S
35	>= 4 S
36	>= 8 S
37	>= 1 Cl
38	>= 2 Cl
39	>= 4 Cl
40	>= 8 Cl
41	>= 1 K
42	>= 2 K
43	>= 1 Br
44	>= 2 Br
45	>= 4 Br
46	>= 1 I
47	>= 2 I
48	>= 4 I
49	>= 1 Be
50	>= 1 Mg
51	>= 1 Al
52	>= 1 Ca
53	>= 1 Sc
54	>= 1 Ti
55	>= 1 V
56	>= 1 Cr
57	>= 1 Mn
58	>= 1 Fe
59	>= 1 Co
60	>= 1 Ni
61	>= 1 Cu
62	>= 1 Zn
63	>= 1 Ga
64	>= 1 Ge
65	>= 1 As
66	>= 1 Se
67	>= 1 Kr
68	>= 1 Rb
69	>= 1 Sr
70	>= 1 Y
71	>= 1 Zr
72	>= 1 Nb
73	>= 1 Mo
74	>= 1 Ru
75	>= 1 Rh
76	>= 1 Pd
77	>= 1 Ag
78	>= 1 Cd
79	>= 1 In
80	>= 1 Sn
81	>= 1 Sb
82	>= 1 Te
83	>= 1 Xe
84	>= 1 Cs
85	>= 1 Ba
86	>= 1 Lu
87	>= 1 Hf
88	>= 1 Ta
89	>= 1 W
90	>= 1 Re
91	>= 1 Os
92	>= 1 Ir
93	>= 1 Pt
94	>= 1 Au
95	>= 1 Hg
96	>= 1 Tl
97	>= 1 Pb
98	>= 1 Bi
99	>= 1 La
100	>= 1 Ce
101	>= 1 Pr
102	>= 1 Nd
103	>= 1 Pm
104	>= 1 Sm
105	>= 1 Eu
106	>= 1 Gd
107	>= 1 Tb
108	>= 1 Dy
109	>= 1 Ho
110	>= 1 Er
111	>= 1 Tm
112	>= 1 Yb
113	>= 1 Tc
114	>= 1 U
115	>= 1 any ring size 3
116	>= 1 saturated or aromatic carbon-only ring size 3
117	>= 1 saturated or aromatic nitrogen-containing ring size 3
118	>= 1 saturated or aromatic heteroatom-containing ring size 3
119	>= 1 unsaturated non-aromatic carbon-only ring size 3
120	>= 1 unsaturated non-aromatic nitrogen-containing ring size 3
121	>= 1 unsaturated non-aromatic heteroatom-containing ring size 3
122	>= 2 any ring size 3
123	>= 2 saturated or aromatic carbon-only ring size 3
124	>= 2 saturated or aromatic nitrogen-containing ring size 3
125	>= 2 saturated or aromatic heteroatom-containing ring size 3
126	>= 2 unsaturated non-aromatic carbon-only ring size 3
127	>= 2 unsaturated non-aromatic nitrogen-containing ring size 3
128	>= 2 unsaturated non-aromatic heteroatom-containing ring size 3
129	>= 1 any ring size 4
130	>= 1 saturated or aromatic carbon-only ring size 4
131	>= 1 saturated or aromatic nitrogen-containing ring size 4
132	>= 1 saturated or aromatic heteroatom-containing ring size 4
133	>= 1 unsaturated non-aromatic carbon-only ring size 4
134	>= 1 unsaturated non-aromatic nitrogen-containing ring size 4
135	>= 1 unsaturated non-aromatic heteroatom-containing ring size 4
136	>= 2 any ring size 4
137	>= 2 saturated or aromatic carbon-only ring size 4
138	>= 2 saturated or aromatic nitrogen-containing ring size 4
139	>= 2 saturated or aromatic heteroatom-containing ring size 4
140	>= 2 unsaturated non-aromatic carbon-only ring size 4
141	>= 2 unsaturated non-aromatic nitrogen-containing ring size 4
142	>= 2 unsaturated non-aromatic heteroatom-containing ring size 4
143	>= 1 any ring size 5
144	>= 1 saturated or aromatic carbon-only ring size 5
145	>= 1 saturated or aromatic nitrogen-containing ring size 5
146	>= 1 saturated or aromatic heteroatom-containing ring size 5
147	>= 1 unsaturated non-aromatic carbon-only ring size 5
148	>= 1 unsaturated non-aromatic nitrogen-containing ring size 5
149	>= 1 unsaturated non-aromatic heteroatom-containing ring size 5
150	>= 2 any ring size 5
151	>= 2 saturated or aromatic carbon-only ring size 5
152	>= 2 saturated or aromatic nitrogen-containing ring size 5
153	>= 2 saturated or aromatic heteroatom-containing ring size 5
154	>= 2 unsaturated non-aromatic carbon-only ring size 5
155	>= 2 unsaturated non-aromatic nitrogen-containing ring size 5
156	>= 2 unsaturated non-aromatic heteroatom-containing ring size 5
157	>= 3 any ring size 5
158	>= 3 saturated or aromatic carbon-only ring size 5
159	>= 3 saturated or aromatic nitrogen-containing ring size 5
160	>= 3 saturated or aromatic heteroatom-containing ring size 5
161	>= 3 unsaturated non-aromatic carbon-only ring size 5
162	>= 3 unsaturated non-aromatic nitrogen-containing ring size 5
163	>= 3 unsaturated non-aromatic heteroatom-containing ring size 5
164	>= 4 any ring size 5
165	>= 4 saturated or aromatic carbon-only ring size 5
166	>= 4 saturated or aromatic nitrogen-containing ring size 5
167	>= 4 saturated or aromatic heteroatom-containing ring size 5
168	>= 4 unsaturated non-aromatic carbon-only ring size 5
169	>= 4 unsaturated non-aromatic nitrogen-containing ring size 5
170	>= 4 unsaturated non-aromatic heteroatom-containing ring size 5
171	>= 5 any ring size 5
172	>= 5 saturated or aromatic carbon-only ring size 5
173	>= 5 saturated or aromatic nitrogen-containing ring size 5
174	>= 5 saturated or aromatic heteroatom-containing ring size 5
175	>= 5 unsaturated non-aromatic carbon-only ring size 5
176	>= 5 unsaturated non-aromatic nitrogen-containing ring size 5
177	>= 5 unsaturated non-aromatic heteroatom-containing ring size 5
178	>= 1 any ring size 6
179	>= 1 saturated or aromatic carbon-only ring size 6
180	>= 1 saturated or aromatic nitrogen-containing ring size 6
181	>= 1 saturated or aromatic heteroatom-containing ring size 6
182	>= 1 unsaturated non-aromatic carbon-only ring size 6
183	>= 1 unsaturated non-aromatic nitrogen-containing ring size 6
184	>= 1 unsaturated non-aromatic heteroatom-containing ring size 6
185	>= 2 any ring size 6
186	>= 2 saturated or aromatic carbon-only ring size 6
187	>= 2 saturated or aromatic nitrogen-containing ring size 6
188	>= 2 saturated or aromatic heteroatom-containing ring size 6
189	>= 2 unsaturated non-aromatic carbon-only ring size 6
190	>= 2 unsaturated non-aromatic nitrogen-containing ring size 6
191	>= 2 unsaturated non-aromatic heteroatom-containing ring size 6
192	>= 3 any ring size 6
193	>= 3 saturated or aromatic carbon-only ring size 6
194	>= 3 saturated or aromatic nitrogen-containing ring size 6
195	>= 3 saturated or aromatic heteroatom-containing ring size 6
196	>= 3 unsaturated non-aromatic carbon-only ring size 6
197	>= 3 unsaturated non-aromatic nitrogen-containing ring size 6
198	>= 3 unsaturated non-aromatic heteroatom-containing ring size 6
199	>= 4 any ring size 6
200	>= 4 saturated or aromatic carbon-only ring size 6
201	>= 4 saturated or aromatic nitrogen-containing ring size 6
202	>= 4 saturated or aromatic heteroatom-containing ring size 6
203	>= 4 unsaturated non-aromatic carbon-only ring size 6
204	>= 4 unsaturated non-aromatic nitrogen-containing ring size 6
205	>= 4 unsaturated non-aromatic heteroatom-containing ring size 6
206	>= 5 any ring size 6
207	>= 5 saturated or aromatic carbon-only ring size 6
208	>= 5 saturated or aromatic nitrogen-containing ring size 6
209	>= 5 saturated or aromatic heteroatom-containing ring size 6
210	>= 5 unsaturated non-aromatic carbon-only ring size 6
211	>= 5 unsaturated non-aromatic nitrogen-containing ring size 6
212	>= 5 unsaturated non-aromatic heteroatom-containing ring size 6
213	>= 1 any ring size 7
214	>= 1 saturated or aromatic carbon-only ring size 7
215	>= 1 saturated or aromatic nitrogen-containing ring size 7
216	>= 1 saturated or aromatic heteroatom-containing ring size 7
217	>= 1 unsaturated non-aromatic carbon-only ring size 7
218	>= 1 unsaturated non-aromatic nitrogen-containing ring size 7
219	>= 1 unsaturated non-aromatic heteroatom-containing ring size 7
220	>= 2 any ring size 7
221	>= 2 saturated or aromatic carbon-only ring size 7
222	>= 2 saturated or aromatic nitrogen-containing ring size 7
223	>= 2 saturated or aromatic heteroatom-containing ring size 7
224	>= 2 unsaturated non-aromatic carbon-only ring size 7
225	>= 2 unsaturated non-aromatic nitrogen-containing ring size 7
226	>= 2 unsaturated non-aromatic heteroatom-containing ring size 7
227	>= 1 any ring size 8
228	>= 1 saturated or aromatic carbon-only ring size 8
229	>= 1 saturated or aromatic nitrogen-containing ring size 8
230	>= 1 saturated or aromatic heteroatom-containing ring size 8
231	>= 1 unsaturated non-aromatic carbon-only ring size 8
232	>= 1 unsaturated non-aromatic nitrogen-containing ring size 8
233	>= 1 unsaturated non-aromatic heteroatom-containing ring size 8
234	>= 2 any ring size 8
235	>= 2 saturated or aromatic carbon-only ring size 8
236	>= 2 saturated or aromatic nitrogen-containing ring size 8
237	>= 2 saturated or aromatic heteroatom-containing ring size 8
238	>= 2 unsaturated non-aromatic carbon-only ring size 8
239	>= 2 unsaturated non-aromatic nitrogen-containing ring size 8
240	>= 2 unsaturated non-aromatic heteroatom-containing ring size 8
241	>= 1 any ring size 9
242	>= 1 saturated or aromatic carbon-only ring size 9
243	>= 1 saturated or aromatic nitrogen-containing ring size 9
244	>= 1 saturated or aromatic heteroatom-containing ring size 9
245	>= 1 unsaturated non-aromatic carbon-only ring size 9
246	>= 1 unsaturated non-aromatic nitrogen-containing ring size 9
247	>= 1 unsaturated non-aromatic heteroatom-containing ring size 9
248	>= 1 any ring size 10
249	>= 1 saturated or aromatic carbon-only ring size 10
250	>= 1 saturated or aromatic nitrogen-containing ring size 10
251	>= 1 saturated or aromatic heteroatom-containing ring size 10
252	>= 1 unsaturated non-aromatic carbon-only ring size 10
253	>= 1 unsaturated non-aromatic nitrogen-containing ring size 10
254	>= 1 unsaturated non-aromatic heteroatom-containing ring size 10
255	>= 1 aromatic ring
256	>= 1 hetero-aromatic ring
257	>= 2 aromatic rings
258	>= 2 hetero-aromatic rings
259	>= 3 aromatic rings
260	>= 3 hetero-aromatic rings
261	>= 4 aromatic rings
262	>= 4 hetero-aromatic rings
263	Li-H
264	Li-Li
265	Li-B
266	Li-C
267	Li-O
268	Li-F
269	Li-P
270	Li-S
271	Li-Cl
272	B-H
273	B-B
274	B-C
275	B-N
276	B-O
277	B-F
278	B-Si
279	B-P
280	B-S
281	B-Cl
282	B-Br
283	C-H
284	C-C
285	C-N
286	C-O
287	C-F
288	C-Na
289	C-Mg
290	C-Al
291	C-Si
292	C-P
293	C-S
294	C-Cl
295	C-As
296	C-Se
297	C-Br
298	C-I
299	N-H
300	N-N
301	N-O
302	N-F
303	N-Si
304	N-P
305	N-S
306	N-Cl
307	N-Br
308	O-H
309	O-O
310	O-Mg
311	O-Na
312	O-Al
313	O-Si
314	O-P
315	O-K
316	F-P
317	F-S
318	Al-H
319	Al-Cl
320	Si-H
321	Si-Si
322	Si-Cl
323	P-H
324	P-P
325	As-H
326	As-As
327	C(~Br)(~C)
328	C(~Br)(~C)(~C)
329	C(~Br)(~H)
330	C(~Br)(:C)
331	C(~Br)(:N)
332	C(~C)(~C)
333	C(~C)(~C)(~C)
334	C(~C)(~C)(~C)(~C)
335	C(~C)(~C)(~C)(~H)
336	C(~C)(~C)(~C)(~N)
337	C(~C)(~C)(~C)(~O)
338	C(~C)(~C)(~H)(~N)
339	C(~C)(~C)(~H)(~O)
340	C(~C)(~C)(~N)
341	C(~C)(~C)(~O)
342	C(~C)(~Cl)
343	C(~C)(~Cl)(~H)
344	C(~C)(~H)
345	C(~C)(~H)(~N)
346	C(~C)(~H)(~O)
347	C(~C)(~H)(~O)(~O)
348	C(~C)(~H)(~P)
349	C(~C)(~H)(~S)
350	C(~C)(~I)
351	C(~C)(~N)
352	C(~C)(~O)
353	C(~C)(~S)
354	C(~C)(~Si)
355	C(~C)(:C)
356	C(~C)(:C)(:C)
357	C(~C)(:C)(:N)
358	C(~C)(:N)
359	C(~C)(:N)(:N)
360	C(~Cl)(~Cl)
361	C(~Cl)(~H)
362	C(~Cl)(:C)
363	C(~F)(~F)
364	C(~F)(:C)
365	C(~H)(~N)
366	C(~H)(~O)
367	C(~H)(~O)(~O)
368	C(~H)(~S)
369	C(~H)(~Si)
370	C(~H)(:C)
371	C(~H)(:C)(:C)
372	C(~H)(:C)(:N)
373	C(~H)(:N)
374	C(~H)(~H)(~H)
375	C(~N)(~N)
376	C(~N)(:C)
377	C(~N)(:C)(:C)
378	C(~N)(:C)(:N)
379	C(~N)(:N)
380	C(~O)(~O)
381	C(~O)(:C)
382	C(~O)(:C)(:C)
383	C(~S)(:C)
384	C(:C)(:C)
385	C(:C)(:C)(:C)
386	C(:C)(:C)(:N)
387	C(:C)(:N)
388	C(:C)(:N)(:N)
389	C(:N)(:N)
390	N(~C)(~C)
391	N(~C)(~C)(~C)
392	N(~C)(~C)(~H)
393	N(~C)(~H)
394	N(~C)(~H)(~N)
395	N(~C)(~O)
396	N(~C)(:C)
397	N(~C)(:C)(:C)
398	N(~H)(~N)
399	N(~H)(:C)
400	N(~H)(:C)(:C)
401	N(~O)(~O)
402	N(~O)(:O)
403	N(:C)(:C)
404	N(:C)(:C)(:C)
405	O(~C)(~C)
406	O(~C)(~H)
407	O(~C)(~P)
408	O(~H)(~S)
409	O(:C)(:C)
410	P(~C)(~C)
411	P(~O)(~O)
412	S(~C)(~C)
413	S(~C)(~H)
414	S(~C)(~O)
415	Si(~C)(~C)
416	C=C
417	C#C
418	C=N
419	C#N
420	C=O
421	C=S
422	N=N
423	N=O
424	N=P
425	P=O
426	P=P
427	C(#C)(-C)
428	C(#C)(-H)
429	C(#N)(-C)
430	C(-C)(-C)(=C)
431	C(-C)(-C)(=N)
432	C(-C)(-C)(=O)
433	C(-C)(-Cl)(=O)
434	C(-C)(-H)(=C)
435	C(-C)(-H)(=N)
436	C(-C)(-H)(=O)
437	C(-C)(-N)(=C)
438	C(-C)(-N)(=N)
439	C(-C)(-N)(=O)
440	C(-C)(-O)(=O)
441	C(-C)(=C)
442	C(-C)(=N)
443	C(-C)(=O)
444	C(-Cl)(=O)
445	C(-H)(-N)(=C)
446	C(-H)(=C)
447	C(-H)(=N)
448	C(-H)(=O)
449	C(-N)(=C)
450	C(-N)(=N)
451	C(-N)(=O)
452	C(-O)(=O)
453	N(-C)(=C)
454	N(-C)(=O)
455	N(-O)(=O)
456	P(-O)(=O)
457	S(-C)(=O)
458	S(-O)(=O)
459	S(=O)(=O)
460	C-C-C#C
461	O-C-C=N
462	O-C-C=O
463	N:C-S-[#1]
464	N-C-C=C
465	O=S-C-C
466	N#C-C=C
467	C=N-N-C
468	O=S-C-N
469	S-S-C:C
470	C:C-C=C
471	S:C:C:C
472	C:N:C-C
473	S-C:N:C
474	S:C:C:N
475	S-C=N-C
476	C-O-C=C
477	N-N-C:C
478	S-C=N-[#1]
479	S-C-S-C
480	C:S:C-C
481	O-S-C:C
482	C:N-C:C
483	N-S-C:C
484	N-C:N:C
485	N:C:C:N
486	N-C:N:N
487	N-C=N-C
488	N-C=N-[#1]
489	N-C-S-C
490	C-C-C=C
491	C-N:C-[#1]
492	N-C:O:C
493	O=C-C:C
494	O=C-C:N
495	C-N-C:C
496	N:N-C-[#1]
497	O-C:C:N
498	O-C=C-C
499	N-C:C:N
500	C-S-C:C
501	Cl-C:C-C
502	N-C=C-[#1]
503	Cl-C:C-[#1]
504	N:C:N-C
505	Cl-C:C-O
506	C-C:N:C
507	C-C-S-C
508	S=C-N-C
509	Br-C:C-C
510	[#1]-N-N-[#1]
511	S=C-N-[#1]
512	C-[As]-O-[#1]
513	S:C:C-[#1]
514	O-N-C-C
515	N-N-C-C
516	[#1]-C=C-[#1]
517	N-N-C-N
518	O=C-N-N
519	N=C-N-C
520	C=C-C:C
521	C:N-C-[#1]
522	C-N-N-[#1]
523	N:C:C-C
524	C-C=C-C
525	[As]-C:C-[#1]
526	Cl-C:C-Cl
527	C:C:N-[#1]
528	[#1]-N-C-[#1]
529	Cl-C-C-Cl
530	N:C-C:C
531	S-C:C-C
532	S-C:C-[#1]
533	S-C:C-N
534	S-C:C-O
535	O=C-C-C
536	O=C-C-N
537	O=C-C-O
538	N=C-C-C
539	N=C-C-[#1]
540	C-N-C-[#1]
541	O-C:C-C
542	O-C:C-[#1]
543	O-C:C-N
544	O-C:C-O
545	N-C:C-C
546	N-C:C-[#1]
547	N-C:C-N
548	O-C-C:C
549	N-C-C:C
550	Cl-C-C-C
551	Cl-C-C-O
552	C:C-C:C
553	O=C-C=C
554	Br-C-C-C
555	N=C-C=C
556	C=C-C-C
557	N:C-O-[#1]
558	O=N-C:C
559	O-C-N-[#1]
560	N-C-N-C
561	Cl-C-C=O
562	Br-C-C=O
563	O-C-O-C
564	C=C-C=C
565	C:C-O-C
566	O-C-C-N
567	O-C-C-O
568	N#C-C-C
569	N-C-C-N
570	C:C-C-C
571	[#1]-C-O-[#1]
572	N:C:N:C
573	O-C-C=C
574	O-C-C:C-C
575	O-C-C:C-O
576	N=C-C:C-[#1]
577	C:C-N-C:C
578	C-C:C-C:C
579	O=C-C-C-C
580	O=C-C-C-N
581	O=C-C-C-O
582	C-C-C-C-C
583	Cl-C:C-O-C
584	C:C-C=C-C
585	C-C:C-N-C
586	C-S-C-C-C
587	N-C:C-O-[#1]
588	O=C-C-C=O
589	C-C:C-O-C
590	C-C:C-O-[#1]
591	Cl-C-C-C-C
592	N-C-C-C-C
593	N-C-C-C-N
594	C-O-C-C=C
595	C:C-C-C-C
596	N=C-N-C-C
597	O=C-C-C:C
598	Cl-C:C:C-C
599	[#1]-C-C=C-[#1]
600	N-C:C:C-C
601	N-C:C:C-N
602	O=C-C-N-C
603	C-C:C:C-C
604	C-O-C-C:C
605	O=C-C-O-C
606	O-C:C-C-C
607	N-C-C-C:C
608	C-C-C-C:C
609	Cl-C-C-N-C
610	C-O-C-O-C
611	N-C-C-N-C
612	N-C-O-C-C
613	C-N-C-C-C
614	C-C-O-C-C
615	N-C-C-O-C
616	C:C:N:N:C
617	C-C-C-O-[#1]
618	C:C-C-C:C
619	O-C-C=C-C
620	C:C-O-C-C
621	N-C:C:C:N
622	O=C-O-C:C
623	O=C-C:C-C
624	O=C-C:C-N
625	O=C-C:C-O
626	C-O-C:C-C
627	O=[As]-C:C:C
628	C-N-C-C:C
629	S-C:C:C-N
630	O-C:C-O-C
631	O-C:C-O-[#1]
632	C-C-O-C:C
633	N-C-C:C-C
634	C-C-C:C-C
635	N-N-C-N-[#1]
636	C-N-C-N-C
637	O-C-C-C-C
638	O-C-C-C-N
639	O-C-C-C-O
640	C=C-C-C-C
641	O-C-C-C=C
642	O-C-C-C=O
643	[#1]-C-C-N-[#1]
644	C-C=N-N-C
645	O=C-N-C-C
646	O=C-N-C-[#1]
647	O=C-N-C-N
648	O=N-C:C-N
649	O=N-C:C-O
650	O=C-N-C=O
651	O-C:C:C-C
652	O-C:C:C-N
653	O-C:C:C-O
654	N-C-N-C-C
655	O-C-C-C:C
656	C-C-N-C-C
657	C-N-C:C-C
658	C-C-S-C-C
659	O-C-C-N-C
660	C-C=C-C-C
661	O-C-O-C-C
662	O-C-C-O-C
663	O-C-C-O-[#1]
664	C-C=C-C=C
665	N-C:C-C-C
666	C=C-C-O-C
667	C=C-C-O-[#1]
668	C-C:C-C-C
669	Cl-C:C-C=O
670	Br-C:C:C-C
671	O=C-C=C-C
672	O=C-C=C-[#1]
673	O=C-C=C-N
674	N-C-N-C:C
675	Br-C-C-C:C
676	N#C-C-C-C
677	C-C=C-C:C
678	C-C-C=C-C
679	C-C-C-C-C-C
680	O-C-C-C-C-C
681	O-C-C-C-C-O
682	O-C-C-C-C-N
683	N-C-C-C-C-C
684	O=C-C-C-C-C
685	O=C-C-C-C-N
686	O=C-C-C-C-O
687	O=C-C-C-C=O
688	C-C-C-C-C-C-C
689	O-C-C-C-C-C-C
690	O-C-C-C-C-C-O
691	O-C-C-C-C-C-N
692	O=C-C-C-C-C-C
693	O=C-C-C-C-C-O
694	O=C-C-C-C-C=O
695	O=C-C-C-C-C-N
696	C-C-C-C-C-C-C-C
697	C-C-C-C-C-C(C)-C
698	O-C-C-C-C-C-C-C
699	O-C-C-C-C-C(C)-C
700	O-C-C-C-C-C-O-C
701	O-C-C-C-C-C(O)-C
702	O-C-C-C-C-C-N-C
703	O-C-C-C-C-C(N)-C
704	O=C-C-C-C-C-C-C
705	O=C-C-C-C-C(O)-C
706	O=C-C-C-C-C(=O)-C
707	O=C-C-C-C-C(N)-C
708	C-C(C)-C-C
709	C-C(C)-C-C-C
710	C-C-C(C)-C-C
711	C-C(C)(C)-C-C
712	C-C(C)-C(C)-C
713	Cc1ccc(C)cc1
714	Cc1ccc(O)cc1
715	Cc1ccc(S)cc1
716	Cc1ccc(N)cc1
717	Cc1ccc(Cl)cc1
718	Cc1ccc(Br)cc1
719	Oc1ccc(O)cc1
720	Oc1ccc(S)cc1
721	Oc1ccc(N)cc1
722	Oc1ccc(Cl)cc1
723	Oc1ccc(Br)cc1
724	Sc1ccc(S)cc1
725	Sc1ccc(N)cc1
726	Sc1ccc(Cl)cc1
727	Sc1ccc(Br)cc1
728	Nc1ccc(N)cc1
729	Nc1ccc(Cl)cc1
730	Nc1ccc(Br)cc1
731	Clc1ccc(Cl)cc1
732	Clc1ccc(Br)cc1
733	Brc1ccc(Br)cc1
734	Cc1cc(C)ccc1
735	Cc1cc(O)ccc1
736	Cc1cc(S)ccc1
737	Cc1cc(N)ccc1
738	Cc1cc(Cl)ccc1
739	Cc1cc(Br)ccc1
740	Oc1cc(O)ccc1
741	Oc1cc(S)ccc1
742	Oc1cc(N)ccc1
743	Oc1cc(Cl)ccc1
744	Oc1cc(Br)ccc1
745	Sc1cc(S)ccc1
746	Sc1cc(N)ccc1
747	Sc1cc(Cl)ccc1
748	Sc1cc(Br)ccc1
749	Nc1cc(N)ccc1
750	Nc1cc(Cl)ccc1
751	Nc1cc(Br)ccc1
752	Clc1cc(Cl)ccc1
753	Clc1cc(Br)ccc1
754	Brc1cc(Br)ccc1
755	Cc1c(C)cccc1
756	Cc1c(O)cccc1
757	Cc1c(S)cccc1
758	Cc1c(N)cccc1
759	Cc1c(Cl)cccc1
760	Cc1c(Br)cccc1
761	Oc1c(O)cccc1
762	Oc1c(S)cccc1
763	Oc1c(N)cccc1
764	Oc1c(Cl)cccc1
765	Oc1c(Br)cccc1
766	Sc1c(S)cccc1
767	Sc1c(N)cccc1
768	Sc1c(Cl)cccc1
769	Sc1c(Br)cccc1
770	Nc1c(N)cccc1
771	Nc1c(Cl)cccc1
772	Nc1c(Br)cccc1
773	Clc1c(Cl)cccc1
774	Clc1c(Br)cccc1
775	Brc1c(Br)cccc1
776	CC1CCC(C)CC1
777	CC1CCC(O)CC1
778	CC1CCC(S)CC1
779	CC1CCC(N)CC1
780	CC1CCC(Cl)CC1
781	CC1CCC(Br)CC1
782	OC1CCC(O)CC1
783	OC1CCC(S)CC1
784	OC1CCC(N)CC1
785	OC1CCC(Cl)CC1
786	OC1CCC(Br)CC1
787	SC1CCC(S)CC1
788	SC1CCC(N)CC1
789	SC1CCC(Cl)CC1
790	SC1CCC(Br)CC1
791	NC1CCC(N)CC1
792	NC1CCC(Cl)CC1
793	NC1CCC(Br)CC1
794	ClC1CCC(Cl)CC1
795	ClC1CCC(Br)CC1
796	BrC1CCC(Br)CC1
797	CC1CC(C)CCC1
798	CC1CC(O)CCC1
799	CC1CC(S)CCC1
800	CC1CC(N)CCC1
801	CC1CC(Cl)CCC1
802	CC1CC(Br)CCC1
803	OC1CC(O)CCC1
804	OC1CC(S)CCC1
805	OC1CC(N)CCC1
806	OC1CC(Cl)CCC1
807	OC1CC(Br)CCC1
808	SC1CC(S)CCC1
809	SC1CC(N)CCC1
810	SC1CC(Cl)CCC1
811	SC1CC(Br)CCC1
812	NC1CC(N)CCC1
813	NC1CC(Cl)CCC1
814	NC1CC(Br)CCC1
815	ClC1CC(Cl)CCC1
816	ClC1CC(Br)CCC1
817	BrC1CC(Br)CCC1
818	CC1C(C)CCCC1
819	CC1C(O)CCCC1
820	CC1C(S)CCCC1
821	CC1C(N)CCCC1
822	CC1C(Cl)CCCC1
823	CC1C(Br)CCCC1
824	OC1C(O)CCCC1
825	OC1C(S)CCCC1
826	OC1C(N)CCCC1
827	OC1C(Cl)CCCC1
828	OC1C(Br)CCCC1
829	SC1C(S)CCCC1
830	SC1C(N)CCCC1
831	SC1C(Cl)CCCC1
832	SC1C(Br)CCCC1
833	NC1C(N)CCCC1
834	NC1C(Cl)CCCC1
835	NC1C(Br)CCCC1
836	ClC1C(Cl)CCCC1
837	ClC1C(Br)CCCC1
838	BrC1C(Br)CCCC1
839	CC1CC(C)CC1
840	CC1CC(O)CC1
841	CC1CC(S)CC1
842	CC1CC(N)CC1
843	CC1CC(Cl)CC1
844	CC1CC(Br)CC1
845	OC1CC(O)CC1
846	OC1CC(S)CC1
847	OC1CC(N)CC1
848	OC1CC(Cl)CC1
849	OC1CC(Br)CC1
850	SC1CC(S)CC1
851	SC1CC(N)CC1
852	SC1CC(Cl)CC1
853	SC1CC(Br)CC1
854	NC1CC(N)CC1
855	NC1CC(Cl)CC1
856	NC1CC(Br)CC1
857	ClC1CC(Cl)CC1
858	ClC1CC(Br)CC1
859	BrC1CC(Br)CC1
860	CC1C(C)CCC1
861	CC1C(O)CCC1
862	CC1C(S)CCC1
863	CC1C(N)CCC1
864	CC1C(Cl)CCC1
865	CC1C(Br)CCC1
866	OC1C(O)CCC1
867	OC1C(S)CCC1
868	OC1C(N)CCC1
869	OC1C(Cl)CCC1
870	OC1C(Br)CCC1
871	SC1C(S)CCC1
872	SC1C(N)CCC1
873	SC1C(Cl)CCC1
874	SC1C(Br)CCC1
875	NC1C(N)CCC1
876	NC1C(Cl)CC1
877	NC1C(Br)CCC1
878	ClC1C(Cl)CCC1
879	ClC1C(Br)CCC1
880	BrC1C(Br)CCC1
